# Supplementary material for: Chiral Nanocluster Complexes Formed by Host−Guest Interaction between Enantiomeric 2,6-Helic[6]arenes and Silver Cluster Ag20: Emission Enhancement and Chirality Transfer
Source: Molecules. 2022 Jun 19;27(12):3932. doi: 10.3390/molecules27123932 (PMC9230552; doi:10.3390/molecules27123932)
Supplement: Supplementary file 1 [file molecules-27-03932-s001.zip]

Archive with 1 entries (1 files):
- molecules-1782265-supplementary.pdf
